# Supplementary material for: insomniac links the development and function of a sleep-regulatory circuit
Source: eLife. 2021 Dec 15;10:e65437. doi: 10.7554/eLife.65437 (PMC8758140; doi:10.7554/eLife.65437)
Supplement: Source code 1. [file elife-65437-supp2.zip]

Archive with 3 entries (2 files):
- HYPNOS11.m
- __MACOSX/
- __MACOSX/._HYPNOS11.m
